# Supplementary material for: Multicenter Collaborative Study to Optimize Mass Spectrometry Workflows of Clinical Specimens
Source: J Proteome Res. 2023 Nov 28;23(1):117–29. doi: 10.1021/acs.jproteome.3c00473 (PMC10775142; doi:10.1021/acs.jproteome.3c00473)
Supplement: Supplementary file 2 — pr3c00473_si_002.xlsx [file pr3c00473_si_002.xlsx]

## Sheet: Sheet 1
Analysis	Median ProteinGroup.IDs [abs.]	Median Protein.IDs [abs.]	Median Peptide.IDs [abs.]	Median Precursor.IDs [abs.]	Full profile - Precursor.IDs [abs.]	Full profile - Peptide.IDs [abs.]	Full profile - Protein.IDs [abs.]	Full profile - ProteinGroup.IDs [abs.]	Full profile - Precursor.IDs [%]	Full profile - Peptide.IDs [%]	Full profile - Protein.IDs [%]	Full profile - ProteinGroup.IDs [%]	Precursor.IDs [abs.] with a CV Retention time < 5 [%]	Proteingroup.IDs [abs.] with a CV LFQ < 20 [%]	Peptide.IDs [abs.] with a CV LFQ < 20 [%]	Peptide IDs with zero missed cleavages [abs.]	Peptide IDs with zero missed cleavages [%]	Precursor.IDs [%] with a CV Retention time < 5 [%]	Proteingroup.IDs [%] with a CV LFQ < 20 [%]
T1_LabA Evosep One+Orbitrap Exploris 480_DDA	443	538	2546	3108	2514	2107	484	408	74.05	76.23	86.74	89.67	2508	299	1926	2458	89.48	99.76	73.28
T1_LabA Ultimate 3000+Orbitrap Exploris 480_DDA	580	718	3477	4448	3491	2809	652	540	71.91	74.51	87.4	90.91	3478	384	2475	3377	90.22	99.63	71.11
T1_LabB Ultimate 3000+Orbitrap Fusion Lumos_DDA	186	241	1168	1268	1080	992	226	176	80.24	80.06	89.68	90.26	1077	118	896	789	65.97	99.72	67.05
T1_LabB Ultimate 3000+Q Exactive HF-X_DDA	274	364	2084	2298	1764	1613	330	253	68.75	69.68	86.16	88.46	1763	191	1343	1516	69.29	99.94	75.49
T1_LabC micro-flow+Q Exactive HF-X_DDA	249	305	1334	1431	1222	1148	291	243	80.5	81.48	92.38	95.67	1214	125	461	1234	89.23	99.35	51.44
T1_LabD nanoElute+timsTOF Pro_DDA	1056	1052	5322	6264	3342	3053	780	960	35.02	39.64	61.32	87.83	3289	679	4482	5630	75.13	98.41	70.73
T1_LabE Easy-nLC 1200+Orbitrap Exploris 480_DDA	674	816	3872	4613	3271	2836	727	612	60.05	62.4	83.66	86.81	3230	418	2176	3504	82.47	98.75	68.3
T1_LabF Ultimate 3000+Q Exactive HF_DDA	462	583	2912	3422	2567	2242	518	425	65.64	68.96	83.68	87.27	2561	289	1279	2731	91.95	99.77	68
T1_LabF Ultimate 3000+Q Exactive HF-X_DDA	511	638	3331	3908	2953	2580	573	469	66.69	69.19	85.27	88.66	2938	330	2109	3213	92.59	99.49	70.36
T1_LabD nanoElute+timsTOF Pro_DIA	853	977	4785	5491	3817	3448	829	734	58.19	61.67	77.4	78.84	3646	513	1746	4132	75.82	95.52	69.89
T1_LabF Ultimate 3000+Q Exactive HF-X_DIA	496	613	3242	3754	2740	2467	543	445	63.74	67.5	83.93	85.58	2715	392	1708	3152	92.76	99.09	88.09
T2_LabA Evosep One60spd+Orbitrap Exploris 480_DDA	382	498	3169	3684	2740	2426	442	346	65.28	68.36	84.19	86.28	2730	251	1913	2602	81.59	99.64	72.54
T2_LabA Evosep One+Orbitrap Exploris 480_DDA	444	559	2887	3489	2558	2169	489	399	65.12	67.32	82.32	85.99	2364	283	1580	2580	87.22	92.42	70.93
T2_LabA Ultimate 3000+Orbitrap Exploris 480_DDA	644	816	5546	6933	5192	4342	746	605	67.9	72.1	88.6	91.81	5175	459	3010	4378	82.03	99.67	75.87
T2_LabB Ultimate 3000+Orbitrap Fusion Lumos_DDA	576	696	3885	4386	3358	2999	611	513	66.56	67.21	82.68	84.65	3356	357	2473	3284	75.34	99.94	69.59
T2_LabB Ultimate 3000+Q Exactive HF-X_DDA	713	868	4904	5558	4228	3750	756	639	66.38	66.87	81.12	84.75	4225	472	3167	4061	75.01	99.93	73.87
T2_LabC micro-flow+Q Exactive HF-X_DDA	651	804	5034	6005	5166	4369	753	621	81.78	82.68	91.72	94.09	5152	449	4090	4037	78.37	99.73	72.3
T2_LabD nanoElute+timsTOF Pro_DDA	790	797	3900	4532	2060	1934	587	748	28.46	32.31	61.08	92.69	2044	557	4341	4157	71.55	99.22	74.47
T2_LabE Easy-nLC 1200+Orbitrap Exploris 480_DDA	732	870	4366	5139	3586	3182	743	630	57.78	60.7	77.72	78.85	3542	414	2110	4412	90.13	98.77	65.71
T2_LabF Ultimate 3000+Q Exactive HF_DDA	579	708	3642	4546	3588	2957	638	527	70.12	72.76	85.07	86.54	3575	361	2469	3492	92.63	99.64	68.5
T2_LabF Ultimate 3000+Q Exactive HF-X_DDA	480	596	3186	3878	2907	2432	536	439	65.55	67.46	85.62	88.33	2904	312	1937	3126	93.15	99.9	71.07
T2_LabA Evosep One60spd+Orbitrap Exploris 480_DIA	388	488	2810	3132	2110	1982	420	335	57.71	61.19	81.24	82.11	2090	296	1171	2415	82.06	99.05	88.36
T2_LabA Evosep One+Orbitrap Exploris 480_DIA	456	557	2765	3188	2393	2118	491	408	66.29	68.08	83.65	85.71	2311	356	1464	2522	88.06	96.57	87.25
T2_LabA Ultimate 3000+Orbitrap Exploris 480_DIA	631	784	4847	5633	4043	3678	710	582	62.81	67.19	86.8	88.85	3994	513	2437	4064	82.64	98.79	88.14
T2_LabD nanoElute+timsTOF Pro_DIA	736	869	4755	5468	4230	3771	765	649	70.71	73.61	85.09	85.85	4161	480	2414	3519	70.55	98.37	73.96
T2_LabF Ultimate 3000+Q Exactive HF-X_DIA	474	575	2967	3544	2374	2118	492	411	55.68	60.55	80	81.87	2362	376	1373	3058	93.69	99.49	91.48
