# Supplementary material for: Multicenter Collaborative Study to Optimize Mass Spectrometry Workflows of Clinical Specimens
Source: J Proteome Res. 2023 Nov 28;23(1):117–29. doi: 10.1021/acs.jproteome.3c00473 (PMC10775142; doi:10.1021/acs.jproteome.3c00473)
Supplement: Supplementary file 3 — pr3c00473_si_003.xlsx [file pr3c00473_si_003.xlsx]

## Sheet: Sheet 1
Analysis
