# Supplementary material for: Multicenter Collaborative Study to Optimize Mass Spectrometry Workflows of Clinical Specimens
Source: J Proteome Res. 2023 Nov 28;23(1):117–29. doi: 10.1021/acs.jproteome.3c00473 (PMC10775142; doi:10.1021/acs.jproteome.3c00473)
Supplement: Supplementary file 4 — pr3c00473_si_004.xlsx [file pr3c00473_si_004.xlsx]

## Sheet: Overview
Sample	Time	LabID	Preparation	LC	MS	Mode
CSF	T1	LabA	PreOmics	evosep	orbiexp	DDA
CSF	T1	LabA	PreOmics	ultimate	orbiexp	DDA
CSF	T2	LabA	PreOmics.SP3	evosep	orbiexp	DDA
CSF	T2	LabA	PreOmics.SP3	ultimate	orbiexp	DDA
CSF	T2	LabA	PreOmics.SP3	evosep	orbiexp	DIA
CSF	T2	LabA	PreOmics.SP3	evosep	orbiexp	DDA
CSF	T2	LabA	PreOmics.SP3	evosep	orbiexp	DIA
CSF	T2	LabA	PreOmics.SP3	ultimate	orbiexp	DIA
CSF	T1	LabB	In.gel	ultimate	fuslum	DDA
CSF	T1	LabB	In.gel	ultimate	qexachfx	DDA
CSF	T2	LabB	SP3	ultimate	fuslum	DDA
CSF	T2	LabB	SP3	ultimate	qexachfx	DDA
CSF	T1	LabC	In.solution	micro-flow	qexachfx	DDA
CSF	T2	LabC	SP3	micro-flow	qexachfx	DDA
CSF	T1	LabD	SP3	nanoElute	timspro	DDA
CSF	T1	LabD	SP3	nanoElute	timspro	DIA
CSF	T2	LabD	SP3	nanoElute	timspro	DDA
CSF	T2	LabD	SP3	nanoElute	timspro	DIA
CSF	T1	LabE	PreOmics	nLC	orbiexp	DDA
CSF	T2	LabE	In.solution	nLC	orbiexp	DDA
CSF	T1	LabF	PreOmics	ultimate	qexachf	DDA
CSF	T1	LabF	PreOmics	ultimate	qexachfx	DDA
CSF	T1	LabF	PreOmics	ultimate	qexachfx	DIA
CSF	T2	LabF	PreOmics	ultimate	qexachf	DDA
CSF	T2	LabF	PreOmics	ultimate	qexachfx	DDA
CSF	T2	LabF	PreOmics	ultimate	qexachfx	DIA
Plasma	T1	LabA	PreOmics	evosep	orbiexp	DDA
Plasma	T1	LabA	PreOmics	ultimate	orbiexp	DDA
Plasma	T1	LabA	PreOmics	evosep	orbiexp	DIA
Plasma	T2	LabA	PreOmics.SP3	evosep	orbiexp	DDA
Plasma	T2	LabA	PreOmics.SP3	ultimate	orbiexp	DDA
Plasma	T2	LabA	PreOmics.SP3	evosep	orbiexp	DIA
Plasma	T2	LabA	PreOmics.SP3	evosep	orbiexp	DDA
Plasma	T2	LabA	PreOmics.SP3	evosep	orbiexp	DIA
Plasma	T2	LabA	PreOmics.SP3	ultimate	orbiexp	DIA
Plasma	T1	LabB	In.gel	ultimate	fuslum	DDA
Plasma	T1	LabB	In.gel	ultimate	qexachfx	DDA
Plasma	T1	LabB	In.gel	ultimate	qexachfx	DIA
Plasma	T2	LabB	SP3	ultimate	fuslum	DDA
Plasma	T2	LabB	SP3	ultimate	qexachfx	DDA
Plasma	T2	LabB	SP3	ultimate	fuslum	DIA
Plasma	T1	LabC	In.solution	micro-flow	qexachfx	DDA
Plasma	T2	LabC	In.solution	micro-flow	qexachfx	DDA
Plasma	T1	LabD	SP3	nanoElute	timspro	DDA
Plasma	T2	LabD	SP3	nanoElute	timspro	DDA
Plasma	T2	LabD	SP3	nanoElute	timspro	DIA
Plasma	T1	LabE	PreOmics	nLC	orbiexp	DDA
Plasma	T2	LabE	In.solution	nLC	orbiexp	DDA
Plasma	T1	LabF	PreOmics	ultimate	qexachf	DDA
Plasma	T1	LabF	PreOmics	ultimate	qexachfx	DDA
Plasma	T1	LabF	PreOmics	ultimate	qexachfx	DIA
Plasma	T2	LabF	PreOmics	ultimate	qexachf	DDA
Plasma	T2	LabF	PreOmics	ultimate	qexachfx	DDA
Plasma	T2	LabF	PreOmics	ultimate	qexachfx	DIA
